# Supplementary material for: Cranial Morphology of the Carboniferous-Permian Tetrapod Brachydectes newberryi (Lepospondyli, Lysorophia): New Data from µCT
Source: PLoS One. 2016 Aug 26;11(8):e0161823. doi: 10.1371/journal.pone.0161823 (PMC5001628; doi:10.1371/journal.pone.0161823)
Supplement: S1 Table — Abbreviations: DMNH, Denver Museum of Nature and Science (Denver, Colorado, USA); KUVP, University of Kansas Natural History Museum and Biodiversity Institute, Vertebrate Paleontology Division (Lawrence, Kansas, USA); UNSM, University of Nebraska State Museum (Lincoln, Nebraska, USA). (XLSX) [file pone.0161823.s001.xlsx]

## Sheet: Sheet1
Specimen Number	Formation	Locality	Voxel Size (µm)	Voltage (kV)	Current (µA)	Filter	Pixel Size
UNSM 32100	Eskridge	Humbolt (Shot in the Dark), NE	29.1	100	60	Aluminum	Medium
UNSM 32149	Eskridge	Humbolt (Shot in the Dark), NE	17	130	61	Brass	Small
KUVP 49541	Speiser Shale	Eskridge, KS	38.9	100	60	Aluminum	Medium
KUVP 49537	Speiser Shale	Eskridge, KS	19.4	130	61	Brass	Small
KUVP 49540	Speiser Shale	Eskridge, KS	21.2	80	60	None	Medium
KUVP 49538	Speiser Shale	Eskridge, KS	38.9	100	60	Aluminum	Medium
KUVP 49539	Speiser Shale	Eskridge, KS	25.2	100	60	Aluminum	Small
DMNH 47854	Eskridge	Humbolt (Mayer Farm), NE	16.33	80	60	None	Medium
DMNH 52108	Eskridge	Humbolt (Mayer Farm), NE	9.5	130	61	Aluminum	Small
DMNH 521121	Eskridge	Humbolt (Mayer Farm), NE	12.78	80	100	None	Small
